# Supplementary material for: Identification of biomarkers for glycaemic deterioration in type 2 diabetes
Source: Nat Commun. 2023 May 3;14:2533. doi: 10.1038/s41467-023-38148-7 (PMC10156700; doi:10.1038/s41467-023-38148-7)
Supplement: Supplementary file 7 — Supplementary Data 4 [file 41467_2023_38148_MOESM7_ESM.xlsx]

## Sheet: Blad1
Suppementary Data 4. Mean and standard deviation for TAGs in DCS, GoDARTS and ANDIS
species	FA	mean_DCS	sd_DCS	mean_GO_DARTS	sd_GO_DARTS	mean_ANDIS	sd_ANDIS
TAG 46:1;0	12:0;0	14.7499	3.62998	15.234	4.11258	14.9656	3.61939
TAG 46:1;0	14:0;0	22.9855	5.18026	20.9939	4.44876	24.2423	6.6218
TAG 46:1;0	16:0;0	30.6268	3.65946	31.0229	2.61603	32.1617	5.7215
TAG 46:1;0	16:1;0	12.1549	3.96968	11.8366	4.47232	13.7753	7.21279
TAG 46:1;0	18:1;0	21.4514	5.77074	21.5669	4.93647	21.4247	5.54391
TAG 46:2;0	12:0;0	21.3061	5.01044	20.8592	4.61034	22.0095	6.93393
TAG 46:2;0	14:0;0	20.6995	7.62506	18.054	6.21417	27.4525	10.4355
TAG 46:2;0	16:0;0	22.1075	3.97554	22.6141	4.55663	21.9717	6.26789
TAG 46:2;0	16:1;0	22.9864	9.61005	22.3396	10.766	36.8837	15.3412
TAG 46:2;0	18:2;0	21.1792	7.49316	21.3147	6.66634	24.007	9.98158
TAG 48:1;0	14:0;0	22.5112	2.0508	21.5981	2.04361	22.1887	1.91059
TAG 48:1;0	16:0;0	40.8796	2.75067	41.4878	2.93017	41.0873	2.45567
TAG 48:1;0	16:1;0	9.22266	2.55289	10.0838	2.64629	9.67236	2.60327
TAG 48:1;0	18:0;0	1.38552	0.675495	1.66756	0.833557	1.29585	0.494257
TAG 48:1;0	18:1;0	26.1753	3.10878	25.2203	3.06209	25.9073	2.83296
TAG 48:2;0	12:0;0	4.48123	2.24842	4.99477	2.6291	4.61531	2.19763
TAG 48:2;0	14:0;0	18.3186	1.93533	16.973	1.79961	17.3027	1.77091
TAG 48:2;0	14:1;0	4.78791	0.990549	4.93179	0.969483	5.22721	0.908995
TAG 48:2;0	16:0;0	22.14	2.28664	21.8858	2.48851	21.0888	2.28516
TAG 48:2;0	16:1;0	16.9536	5.02371	17.9232	5.38324	19.0155	5.05537
TAG 48:2;0	18:1;0	20.5151	3.59424	21.1043	3.96513	22.0164	3.54034
TAG 48:2;0	18:2;0	13.2087	3.10975	12.3034	2.90345	11.0876	2.55088
TAG 48:3;0	12:0;0	10.1896	4.13146	10.9329	4.44816	9.4059	3.81749
TAG 48:3;0	14:0;0	13.6638	2.63716	12.1505	2.17792	14.2792	3.31277
TAG 48:3;0	14:1;0	7.88966	2.09043	7.58081	1.9513	8.42995	2.26268
TAG 48:3;0	16:0;0	11.3391	2.73338	11.2906	2.52249	12.1366	3.37115
TAG 48:3;0	16:1;0	16.7802	6.21988	16.41	8.60924	19.5692	9.27076
TAG 48:3;0	18:1;0	12.8729	3.67176	13.8302	3.59948	13.0866	3.61175
TAG 48:3;0	18:2;0	25.7595	4.17539	24.2336	3.31902	24.9923	5.41972
TAG 48:3;0	18:3;0	5.52821	1.51948	6.15879	1.68487	6.44983	1.94732
TAG 49:1;0	15:0;0	23.9313	4.19668	22.8464	2.55603	24.7131	4.62314
TAG 49:1;0	16:0;0	37.2755	4.40929	36.798	3.0846	36.8028	4.36081
TAG 49:1;0	17:0;0	6.96878	1.84811	7.40898	1.86262	7.28299	6.57953
TAG 49:1;0	17:1;0	6.72509	1.91206	7.20943	1.84524	6.79499	2.04297
TAG 49:1;0	18:1;0	28.5259	3.90322	27.1689	3.03526	28.2322	3.43086
TAG 50:1;0	16:0;0	64.145	0.967028	64.4886	0.971138	64.0242	0.868714
TAG 50:1;0	18:1;0	35.855	0.967028	35.5114	0.971138	35.9758	0.868714
TAG 51:1;0	16:0;0	36.6309	13.2316	34.2718	8.11117	39.0046	17.8478
TAG 51:1;0	17:0;0	30.3466	5.5171	30.0062	3.83981	31.0898	6.35656
TAG 51:1;0	18:1;0	34.7272	2.24754	33.8224	2.26112	34.4043	2.05801
TAG 51:1;0	19:1;0	2.93594	1.21253	4.03188	1.60461	3.39801	1.72226
