# Supplementary material for: Identification of biomarkers for glycaemic deterioration in type 2 diabetes
Source: Nat Commun. 2023 May 3;14:2533. doi: 10.1038/s41467-023-38148-7 (PMC10156700; doi:10.1038/s41467-023-38148-7)
Supplement: Supplementary file 9 — Source Data [file 41467_2023_38148_MOESM9_ESM.xlsx]

## Sheet: Figure 1
Figure 1a													Figure 1b										Figure 1c
Metabolite	HR	Lower	Upper	P-value	Group	Type	Shape	Lower.new	Upper.new	Symbol	label		Metabolite	HR	Lower	Upper	P-value	Group	Type	Shape	label		Metabolite	HR	Lower	Upper	P-value	Group	Type	Shape	label
Hcit	1.11865	1.00354	1.24695	0.00395962	Meta (discovery)	Cox (time to insulin)	Cohorts	1.00354	1.24695	Summary	1.12 [1.00,1.25]		Ile	1.47848	1.25844	1.73699	1.98e-06	MDC	Cox (incident diabetes)	Cohorts	1.48 [ 1.26, 1.74]		Hcit	1.31675	1.04578	1.65794	0.0192425	DESIR (P)	Logistic (incident diabetes)	Cohorts	1.32 [ 1.05, 1.66]
AADA	1.11218	1.01148	1.22291	0.00177229	Meta (discovery)	Cox (time to insulin)	Cohorts	1.01148	1.22291	Summary	1.11 [1.01,1.22]		Hcit	1.04649	0.74171	1.47651	0.795841	MDC	Cox (incident diabetes)	Cohorts	1.05 [ 0.74, 1.48]		Ile	23.8827	3.12859	182.314	0.00221441	DESIR (P)	Logistic (incident diabetes)	Cohorts	23.88 [ 3.13,182.31]
Ile	1.09492	0.962833	1.24513	0.0490266	Meta (discovery)	Cox (time to insulin)	Cohorts	0.962833	1.24513	Summary	1.09 [0.96,1.25]												Hcit	0.969791	0.726213	1.29507	0.835335	DESIR (I)	Logistic (incident diabetes)	Cohorts	0.97 [ 0.73, 1.30]
GCA	1.08797	0.982688	1.20452	0.020797	Meta (discovery)	Cox (time to insulin)	Cohorts	0.982688	1.20452	Summary	1.09 [0.98,1.20]												Ile	10.9358	3.94421	30.3209	4.27786e-06	DESIR (I)	Logistic (incident diabetes)	Cohorts	10.94 [ 3.94, 30.32]
TCA	1.06374	0.986991	1.14645	0.0213065	Meta (discovery)	Cox (time to insulin)	Cohorts	0.986991	1.14645	Summary	1.06 [0.99,1.15]
Hcit	1.15265	1.03612	1.28228	0.00898717	DCS (disc)	Cox (time to insulin)	Cohorts	1.03612	1.28228	Single	1.15 [1.04,1.28]
AADA	1.09278	0.95645	1.24855	0.191876	DCS (disc)	Cox (time to insulin)	Cohorts	0.95645	1.24855	Single	1.09 [0.96,1.25]
Ile	1.14227	0.984932	1.32475	0.0785484	DCS (disc)	Cox (time to insulin)	Cohorts	0.984932	1.32475	Single	1.14 [0.98,1.32]
GCA	1.10239	0.992964	1.22387	0.0676117	DCS (disc)	Cox (time to insulin)	Cohorts	0.992964	1.22387	Single	1.10 [0.99,1.22]
TCA	1.06549	0.99806	1.13748	0.0572038	DCS (disc)	Cox (time to insulin)	Cohorts	0.99806	1.13748	Single	1.07 [1.00,1.14]
Hcit	1.08731	0.974466	1.21322	0.134318	GoDARTS (disc)	Cox (time to insulin)	Cohorts	0.974466	1.21322	Single	1.09 [0.97,1.21]
AADA	1.08094	0.971393	1.20284	0.153412	GoDARTS (disc)	Cox (time to insulin)	Cohorts	0.971393	1.20284	Single	1.08 [0.97,1.20]
Ile	1.04928	0.926623	1.18818	0.44818	GoDARTS (disc)	Cox (time to insulin)	Cohorts	0.926623	1.18818	Single	1.05 [0.93,1.19]
GCA	1.09676	0.986927	1.21881	0.0862474	GoDARTS (disc)	Cox (time to insulin)	Cohorts	0.986927	1.21881	Single	1.10 [0.99,1.22]
TCA	1.07366	0.980643	1.17551	0.124242	GoDARTS (disc)	Cox (time to insulin)	Cohorts	0.980643	1.17551	Single	1.07 [0.98,1.18]
Hcit	0.707678	0.192046	2.60775	0.603344	ANDIS (disc)	Cox (time to insulin)	Cohorts	0.65	1.6	Single	0.71 [0.19,2.61]
AADA	1.16103	1.03901	1.29737	0.0083996	ANDIS (disc)	Cox (time to insulin)	Cohorts	1.03901	1.29737	Single	1.16 [1.04,1.30]
Ile	1.17042	0.881176	1.55462	0.277238	ANDIS (disc)	Cox (time to insulin)	Cohorts	0.881176	1.55462	Single	1.17 [0.88,1.55]
GCA	0.951433	0.730859	1.23858	0.711406	ANDIS (disc)	Cox (time to insulin)	Cohorts	0.730859	1.23858	Single	0.95 [0.73,1.24]
TCA	0.839029	0.564793	1.24642	0.384772	ANDIS (disc)	Cox (time to insulin)	Cohorts	0.65	1.24642	Single	0.84 [0.56,1.25]
Hcit	0.937349	0.803834	1.09304	0.409231	GoDARTS (repl)	Cox (time to insulin)	Cohorts	0.803834	1.09304	Single	0.94 [0.80,1.09]
AADA	1.04839	0.940586	1.16856	0.393322	GoDARTS (repl)	Cox (time to insulin)	Cohorts	0.940586	1.16856	Single	1.05 [0.94,1.17]
Ile	1.03464	0.916339	1.16821	0.582535	GoDARTS (repl)	Cox (time to insulin)	Cohorts	0.916339	1.16821	Single	1.03 [0.92,1.17]
GCA	0.992517	0.880833	1.11836	0.901854	GoDARTS (repl)	Cox (time to insulin)	Cohorts	0.880833	1.11836	Single	0.99 [0.88,1.12]
TCA	0.984854	0.86513	1.12115	0.817477	GoDARTS (repl)	Cox (time to insulin)	Cohorts	0.86513	1.12115	Single	0.98 [0.87,1.12]
Hcit	1.10919	1.00856	1.21986	0.0327082	ANDIS (repl)	Cox (time to insulin)	Cohorts	1.00856	1.21986	Single	1.11 [1.01,1.22]
AADA	1.01071	0.915091	1.11633	0.833559	ANDIS (repl)	Cox (time to insulin)	Cohorts	0.915091	1.11633	Single	1.01 [0.92,1.12]
Ile	1.01675	0.900431	1.1481	0.788686	ANDIS (repl)	Cox (time to insulin)	Cohorts	0.900431	1.1481	Single	1.02 [0.90,1.15]
GCA	1.19313	1.0985	1.29592	2.81337e-05	ANDIS (repl)	Cox (time to insulin)	Cohorts	1.0985	1.29592	Single	1.19 [1.10,1.30]
TCA	1.06289	0.971761	1.16255	0.182341	ANDIS (repl)	Cox (time to insulin)	Cohorts	0.971761	1.16255	Single	1.06 [0.97,1.16]
Hcit	1.03121	0.875686	1.21435	0.712562	Meta (replication)	Cox (time to insulin)	Cohorts	0.875686	1.21435	Summary	1.03 [0.88,1.21]
AADA	1.02773	0.955102	1.10588	0.464467	Meta (replication)	Cox (time to insulin)	Cohorts	0.955102	1.10588	Summary	1.03 [0.96,1.11]
Ile	1.02566	0.941251	1.11765	0.563086	Meta (replication)	Cox (time to insulin)	Cohorts	0.941251	1.11765	Summary	1.03 [0.94,1.12]
GCA	1.09394	0.913629	1.30983	0.328571	Meta (replication)	Cox (time to insulin)	Cohorts	0.913629	1.30983	Summary	1.09 [0.91,1.31]
TCA	1.03699	0.963289	1.11632	0.334252	Meta (replication)	Cox (time to insulin)	Cohorts	0.963289	1.11632	Summary	1.04 [0.96,1.12]

## Sheet: Figure 2
Figure 2a										Figure 2b
Lipid	HR	Lower	Upper	P-value	Group	Type	Shape	label		Lipid	HR	Lower	Upper	P-value	Group	Type	Shape	label
TAG.50.1.0	1.21144	1.04627	1.40268	0.000210937	Discovery (m1)	Cox (time to insulin)	Meta	1.21 [1.05,1.40]		SM.42.2.2	1.16	1.063	1.266	0.000896	MDC	Cox (incident diabetes)	Cohorts	1.16 [1.06,1.27]
TAG.46.1.0	1.20571	1.0448	1.3914	0.00021715	Discovery (m1)	Cox (time to insulin)	Meta	1.21 [1.04,1.39]		TAG.46.1.0	1.272	1.159	1.395	3.73e-07	MDC	Cox (incident diabetes)	Cohorts	1.27 [1.16,1.40]
TAG.46.2.0	1.19173	1.03582	1.37111	0.000396209	Discovery (m1)	Cox (time to insulin)	Meta	1.19 [1.04,1.37]		TAG.46.2.0	1.232	1.127	1.346	4.07e-06	MDC	Cox (incident diabetes)	Cohorts	1.23 [1.13,1.35]
TAG.48.1.0	1.19815	1.03645	1.38508	0.00041389	Discovery (m1)	Cox (time to insulin)	Meta	1.20 [1.04,1.39]		TAG.48.1.0	1.376	1.259	1.504	1.93e-12	MDC	Cox (incident diabetes)	Cohorts	1.38 [1.26,1.50]
TAG.51.1.0	1.16667	1.01368	1.34276	0.00189957	Discovery (m1)	Cox (time to insulin)	Meta	1.17 [1.01,1.34]		TAG.48.2.0	1.265	1.157	1.383	2.5e-07	MDC	Cox (incident diabetes)	Cohorts	1.26 [1.16,1.38]
TAG.48.2.0	1.17098	1.0135	1.35292	0.00197014	Discovery (m1)	Cox (time to insulin)	Meta	1.17 [1.01,1.35]		TAG.48.3.0	1.209	1.104	1.323	4.3e-05	MDC	Cox (incident diabetes)	Cohorts	1.21 [1.10,1.32]
TAG.48.3.0	1.16678	1.01316	1.3437	0.00197443	Discovery (m1)	Cox (time to insulin)	Meta	1.17 [1.01,1.34]		TAG.49.1.0	1.283	1.169	1.408	1.43e-07	MDC	Cox (incident diabetes)	Cohorts	1.28 [1.17,1.41]
TAG.49.1.0	1.16501	1.01152	1.34179	0.00220392	Discovery (m1)	Cox (time to insulin)	Meta	1.17 [1.01,1.34]		TAG.50.1.0	1.445	1.322	1.58	5.65e-16	MDC	Cox (incident diabetes)	Cohorts	1.45 [1.32,1.58]
SM.42.2.2	0.852262	0.734291	0.989188	0.00237871	Discovery (m1)	Cox (time to insulin)	Meta	0.85 [0.73,0.99]		TAG.51.1.0	1.326	1.21	1.454	1.54e-09	MDC	Cox (incident diabetes)	Cohorts	1.33 [1.21,1.45]
TAG.50.1.0	1.1816	0.941942	1.48222	0.149076	DCS (disc)	Cox (time to insulin)	Cohorts	1.18 [0.94,1.48]
TAG.46.1.0	1.13058	0.921964	1.3864	0.238292	DCS (disc)	Cox (time to insulin)	Cohorts	1.13 [0.92,1.39]
TAG.48.1.0	1.16196	0.934844	1.44426	0.176126	DCS (disc)	Cox (time to insulin)	Cohorts	1.16 [0.93,1.44]
TAG.46.2.0	1.1189	0.916257	1.36635	0.270448	DCS (disc)	Cox (time to insulin)	Cohorts	1.12 [0.92,1.37]
TAG.48.2.0	1.11982	0.902659	1.38922	0.303541	DCS (disc)	Cox (time to insulin)	Cohorts	1.12 [0.90,1.39]
TAG.48.3.0	1.10709	0.90183	1.35908	0.330862	DCS (disc)	Cox (time to insulin)	Cohorts	1.11 [0.90,1.36]
TAG.51.1.0	1.19066	0.969048	1.46294	0.0967661	DCS (disc)	Cox (time to insulin)	Cohorts	1.19 [0.97,1.46]
TAG.49.1.0	1.17033	0.952667	1.43772	0.134104	DCS (disc)	Cox (time to insulin)	Cohorts	1.17 [0.95,1.44]
SM.42.2.2	0.750236	0.604722	0.930764	0.0089972	DCS (disc)	Cox (time to insulin)	Cohorts	0.75 [0.60,0.93]
TAG.50.1.0	1.26674	1.11283	1.44195	0.000347095	GoDARTS (disc)	Cox (time to insulin)	Cohorts	1.27 [1.11,1.44]
TAG.46.1.0	1.26636	1.11116	1.44323	0.00039993	GoDARTS (disc)	Cox (time to insulin)	Cohorts	1.27 [1.11,1.44]
TAG.48.1.0	1.24594	1.09385	1.41918	0.000931536	GoDARTS (disc)	Cox (time to insulin)	Cohorts	1.25 [1.09,1.42]
TAG.46.2.0	1.24451	1.09569	1.41354	0.000761676	GoDARTS (disc)	Cox (time to insulin)	Cohorts	1.24 [1.10,1.41]
TAG.48.2.0	1.22071	1.07177	1.39034	0.00266444	GoDARTS (disc)	Cox (time to insulin)	Cohorts	1.22 [1.07,1.39]
TAG.48.3.0	1.21241	1.06653	1.37824	0.00323171	GoDARTS (disc)	Cox (time to insulin)	Cohorts	1.21 [1.07,1.38]
TAG.51.1.0	1.18735	1.04629	1.34742	0.00778479	GoDARTS (disc)	Cox (time to insulin)	Cohorts	1.19 [1.05,1.35]
TAG.49.1.0	1.19245	1.05006	1.35415	0.00667246	GoDARTS (disc)	Cox (time to insulin)	Cohorts	1.19 [1.05,1.35]
SM.42.2.2	0.885955	0.774263	1.01376	0.0782017	GoDARTS (disc)	Cox (time to insulin)	Cohorts	0.89 [0.77,1.01]
TAG.50.1.0	1.07436	0.849365	1.35895	0.549701	ANDIS (disc)	Cox (time to insulin)	Cohorts	1.07 [0.85,1.36]
TAG.46.1.0	1.12532	0.895689	1.41381	0.310626	ANDIS (disc)	Cox (time to insulin)	Cohorts	1.13 [0.90,1.41]
TAG.48.1.0	1.09883	0.874469	1.38075	0.418636	ANDIS (disc)	Cox (time to insulin)	Cohorts	1.10 [0.87,1.38]
TAG.46.2.0	1.12676	0.898312	1.41331	0.301902	ANDIS (disc)	Cox (time to insulin)	Cohorts	1.13 [0.90,1.41]
TAG.48.2.0	1.0845	0.864669	1.36022	0.482774	ANDIS (disc)	Cox (time to insulin)	Cohorts	1.08 [0.86,1.36]
TAG.48.3.0	1.10548	0.884506	1.38165	0.378144	ANDIS (disc)	Cox (time to insulin)	Cohorts	1.11 [0.88,1.38]
TAG.51.1.0	1.07619	0.858327	1.34934	0.524641	ANDIS (disc)	Cox (time to insulin)	Cohorts	1.08 [0.86,1.35]
TAG.49.1.0	1.07449	0.854894	1.3505	0.53793	ANDIS (disc)	Cox (time to insulin)	Cohorts	1.07 [0.85,1.35]
SM.42.2.2	0.88244	0.694611	1.12106	0.305757	ANDIS (disc)	Cox (time to insulin)	Cohorts	0.88 [0.69,1.12]

## Sheet: Figure 3
Figure 1a									Figure 1b									Figure 1c
Protein	HR	Lower	Upper	P-value	Group	Type	label		Protein	HR	Lower	Upper	P-value	Group	Type	label		Protein	HR	Lower	Upper	P-value	Group	Type	label
MIC-1	1.3428	1.05858	1.70333	0.0151347	DCS (disc)	Cox (time to insulin)	1.34 [1.06,1.70]		MIC-1	1.187	0.951	1.481	0.129	AGES	Incident diabetes (logistic)	1.19 [0.95,1.48]		MIC-1	1.831	1.666	2.012	3.1e-36	AGES	Prevalent diabetes (logistic)	1.83 [1.67,2.01]
Nogo Receptor	1.56258	1.17704	2.0744	0.00201802	DCS (disc)	Cox (time to insulin)	1.56 [1.18,2.07]		Nogo Receptor	1.812	1.469	2.235	2.84e-08	AGES	Incident diabetes (logistic)	1.81 [1.47,2.23]		Nogo Receptor	1.954	1.781	2.144	2.36e-45	AGES	Prevalent diabetes (logistic)	1.95 [1.78,2.14]
IL-18 Ra	1.47461	1.15705	1.87931	0.00169596	DCS (disc)	Cox (time to insulin)	1.47 [1.16,1.88]		IL-18 Ra	1.289	1.051	1.581	0.015	AGES	Incident diabetes (logistic)	1.29 [1.05,1.58]		IL-18 Ra	1.361	1.246	1.485	6e-12	AGES	Prevalent diabetes (logistic)	1.36 [1.25,1.49]
CREL1	1.40963	1.10119	1.80445	0.00642873	DCS (disc)	Cox (time to insulin)	1.41 [1.10,1.80]		HEMK2	0.681	0.557	0.831	0.000161	AGES	Incident diabetes (logistic)	0.68 [0.56,0.83]		HEMK2	0.76	0.699	0.827	2.17e-10	AGES	Prevalent diabetes (logistic)	0.76 [0.70,0.83]
ENPP7	1.32199	1.02215	1.70977	0.0334268	DCS (disc)	Cox (time to insulin)	1.32 [1.02,1.71]		ENPP7	1.587	1.303	1.934	4.57e-06	AGES	Incident diabetes (logistic)	1.59 [1.30,1.93]		ENPP7	1.33	1.224	1.446	2.13e-11	AGES	Prevalent diabetes (logistic)	1.33 [1.22,1.45]
Fas, soluble	1.13792	0.85351	1.51709	0.378598	DCS (disc)	Cox (time to insulin)	1.14 [0.85,1.52]		CREL1	1.332	1.084	1.637	0.00646	AGES	Incident diabetes (logistic)	1.33 [1.08,1.64]		CREL1	1.338	1.226	1.46	6.2e-11	AGES	Prevalent diabetes (logistic)	1.34 [1.23,1.46]
HSP 90b	1.31127	1.04413	1.64677	0.0197267	DCS (disc)	Cox (time to insulin)	1.31 [1.04,1.65]		Testican-1	0.659	0.539	0.805	4.41e-05	AGES	Incident diabetes (logistic)	0.66 [0.54,0.80]		Testican-1	0.732	0.672	0.797	8.17e-13	AGES	Prevalent diabetes (logistic)	0.73 [0.67,0.80]
SMAC	0.885071	0.687565	1.13931	0.343322	DCS (disc)	Cox (time to insulin)	0.89 [0.69,1.14]		Coactosin-like protein	0.763	0.622	0.936	0.00947	AGES	Incident diabetes (logistic)	0.76 [0.62,0.94]		Coactosin-like protein	0.852	0.781	0.929	0.000304	AGES	Prevalent diabetes (logistic)	0.85 [0.78,0.93]
Coactosin-like protein	0.789642	0.602989	1.03407	0.086078	DCS (disc)	Cox (time to insulin)	0.79 [0.60,1.03]		Fas, soluble	0.975	0.8	1.189	0.805	AGES	Incident diabetes (logistic)	0.98 [0.80,1.19]		Fas, soluble	1.115	1.023	1.215	0.013	AGES	Prevalent diabetes (logistic)	1.11 [1.02,1.22]
Testican-1	0.770286	0.614464	0.965623	0.0236157	DCS (disc)	Cox (time to insulin)	0.77 [0.61,0.97]		HSP 90b	1.259	1.03	1.538	0.025	AGES	Incident diabetes (logistic)	1.26 [1.03,1.54]		HSP 90b	1.234	1.133	1.344	1.4e-06	AGES	Prevalent diabetes (logistic)	1.23 [1.13,1.34]
HEMK2	0.796143	0.639047	0.991858	0.0420664	DCS (disc)	Cox (time to insulin)	0.80 [0.64,0.99]		SMAC	0.905	0.729	1.123	0.363	AGES	Incident diabetes (logistic)	0.90 [0.73,1.12]		SMAC	0.967	0.885	1.056	0.453	AGES	Prevalent diabetes (logistic)	0.97 [0.88,1.06]
MIC-1	1.34104	1.1345	1.58519	0.00058436	GoDARTS (disc)	Cox (time to insulin)	1.34 [1.13,1.59]		MIC-1	1.277	1.168	1.396	8.25e-08	MDC	Incident diabetes (logistic)	1.28 [1.17,1.40]
Nogo Receptor	1.1992	1.01839	1.4121	0.0293641	GoDARTS (disc)	Cox (time to insulin)	1.20 [1.02,1.41]		Fas, soluble	1.104	1.019	1.196	0.0152	MDC	Incident diabetes (logistic)	1.10 [1.02,1.20]
IL-18 Ra	1.23424	1.04047	1.46409	0.015724	GoDARTS (disc)	Cox (time to insulin)	1.23 [1.04,1.46]
CREL1	1.21043	1.02323	1.43188	0.0258933	GoDARTS (disc)	Cox (time to insulin)	1.21 [1.02,1.43]
ENPP7	1.23566	1.05768	1.44359	0.00766067	GoDARTS (disc)	Cox (time to insulin)	1.24 [1.06,1.44]
Fas, soluble	1.22166	1.076	1.38704	0.00199572	GoDARTS (disc)	Cox (time to insulin)	1.22 [1.08,1.39]
HSP 90b	1.17744	1.02268	1.35564	0.0230982	GoDARTS (disc)	Cox (time to insulin)	1.18 [1.02,1.36]
SMAC	0.77305	0.657318	0.909158	0.00186493	GoDARTS (disc)	Cox (time to insulin)	0.77 [0.66,0.91]
Coactosin-like protein	0.801875	0.685745	0.937672	0.00567127	GoDARTS (disc)	Cox (time to insulin)	0.80 [0.69,0.94]
Testican-1	0.808604	0.682012	0.958695	0.0144634	GoDARTS (disc)	Cox (time to insulin)	0.81 [0.68,0.96]
HEMK2	0.769019	0.649137	0.911042	0.00238596	GoDARTS (disc)	Cox (time to insulin)	0.77 [0.65,0.91]
MIC-1	1.34163	1.00793	1.7858	2.55144e-05	Discovery (m1)	Cox (time to insulin)	1.34 [1.01,1.79]
Nogo Receptor	1.3333	0.78371	2.26829	0.0265602	Discovery (m1)	Cox (time to insulin)	1.33 [0.78,2.27]
IL-18 Ra	1.32014	0.927021	1.87996	0.00128716	Discovery (m1)	Cox (time to insulin)	1.32 [0.93,1.88]
CREL1	1.27022	0.950102	1.69818	0.000738555	Discovery (m1)	Cox (time to insulin)	1.27 [0.95,1.70]
ENPP7	1.2582	0.952633	1.66179	0.000718395	Discovery (m1)	Cox (time to insulin)	1.26 [0.95,1.66]
Fas, soluble	1.20759	0.947285	1.53944	0.00145662	Discovery (m1)	Cox (time to insulin)	1.21 [0.95,1.54]
HSP 90b	1.21305	0.944229	1.55841	0.00158541	Discovery (m1)	Cox (time to insulin)	1.21 [0.94,1.56]
SMAC	0.804211	0.60463	1.06967	0.00175002	Discovery (m1)	Cox (time to insulin)	0.80 [0.60,1.07]
Coactosin-like protein	0.798777	0.601966	1.05993	0.00113776	Discovery (m1)	Cox (time to insulin)	0.80 [0.60,1.06]
Testican-1	0.794516	0.59792	1.05575	0.000915924	Discovery (m1)	Cox (time to insulin)	0.79 [0.60,1.06]
HEMK2	0.779023	0.588447	1.03132	0.000265595	Discovery (m1)	Cox (time to insulin)	0.78 [0.59,1.03]
Fas, soluble	1.07999	0.938458	1.24287	0.282954	ACCELERATE	Cox (time to insulin)	1.08 [0.94,1.24]
MIC-1	1.21502	1.04093	1.41824	0.0135746	ACCELERATE	Cox (time to insulin)	1.22 [1.04,1.42]
ENPP7	1.03935	0.892536	1.21031	0.61939	ACCELERATE	Cox (time to insulin)	1.04 [0.89,1.21]
CREL1	1.09158	0.934408	1.2752	0.269287	ACCELERATE	Cox (time to insulin)	1.09 [0.93,1.28]
Nogo Receptor	1.01759	0.878132	1.1792	0.81661	ACCELERATE	Cox (time to insulin)	1.02 [0.88,1.18]
MIC-1	1.32034	1.15	1.51	4.73e-05	ANDIS	Cox (time to insulin)	1.32 [1.15,1.51]
CREL1	1.03238	0.898015	1.18685	0.654	ANDIS	Cox (time to insulin)	1.03 [0.90,1.19]
Fas, soluble	1.07934	0.966449	1.24609	0.152	ANDIS	Cox (time to insulin)	1.08 [0.97,1.25]
ENPP7	1.0929	0.955682	1.24981	0.194381	ANDIS	Cox (time to insulin)	1.09 [0.96,1.25]
Nogo Receptor	1.19821	1.07223	1.339	0.00142107	ANDIS	Cox (time to insulin)	1.20 [1.07,1.34]
MIC-1	1.27416	1.15151	1.40987	1.35442e-05	Validation (m1)	Cox (time to insulin)	1.27 [1.15,1.41]
Fas, soluble	1.07966	0.978956	1.19072	0.241107	Validation (m1)	Cox (time to insulin)	1.08 [0.98,1.19]
Nogo Receptor	1.1125	0.948537	1.30481	0.241107	Validation (m1)	Cox (time to insulin)	1.11 [0.95,1.30]
ENPP7	1.06916	0.966775	1.1824	0.241107	Validation (m1)	Cox (time to insulin)	1.07 [0.97,1.18]
CREL1	1.05836	0.954013	1.17413	0.284143	Validation (m1)	Cox (time to insulin)	1.06 [0.95,1.17]

## Sheet: Figure 4
Figure 4
Fig.4a
Vehicle (3mM Glu)	100nM GDF15	100nM NogoR	100nM IL18Ra	100nM CRELD1	100nM ENPP7	100nM FAS	50nM GLP1	High glucose (17mM)
0.0255	0.0483	0.0075	0.0054	0.0046	0.0056	0.0023	0.0402	0.5487
0.0102	0.0043	0.0102	0,1282	0.0023	0.0672	0.0022	0.0133	0.2637
0.0053	0.0025	0.0071	0.0042	0.0029	0.0037	0.0105	0.0353	0.115
0.0303	0.0245	0.0079	0.0049	0.0066	0.0034	0.0255	0.0032	0.3176
0.0031	0.0018	0.0087	0.0202	0.0038	0.0027	0.0069	0.0053	0.3951
0.0055	0.0018	0.0085	0.0036	0.0026	0.0043	0.0028	0.0172	0.1663
0.0033	0.0024	0.008	0.0041	0.003	0.0084	0.0159	0.0078	0.2718
Fig.4b
Low Glu (3mM)	Vehicle (17mM)	100nM GDF15	100nM NogoR	100nM IL18Ra	100nM CRELD1	100nM ENPP7	100nM FAS	50nM GLP1
0.027348	0.21383	0.258587	0.12836	0.557157	0.382128	0.375705	0.626713	2.1559
0.005502	0.207048	0.380289	0.282473	0.255039	0.122686	0.400221	0.106986	2.5929
0.005784	0.367828	0.184841	0.350727	0.224264	0.171594	0.117702	0.178811	1.86141
0.012644	0.308107	0.207181	0.389649	0.248029	0.169915	0.250276	0.371751	2.31527
0.017173	0.255806	0.406983	0.226303	0.189584	0.307584	0.177057	0.26742	2.35578
0.009943	0.256269	0.327986	0.190074	0.115068	0.409245	0.436036	0.459125	2.65419
0.01263	0.259821	0.306902	0.188253	0.275818	0.211351	0.277933	0.284485	2.44469
Fig.4c
Low Glu (3mM)	Vehicle (17mM G)	100nM GDF15	100nM NogoR	100nM IL18Ra	100nM CRELD1	100nM ENPP7	100nM FAS	50nM GLP1
62.7679	100	120.487	72.7815	95.4887	88.7162	94.4801	79.308	143.003
	100.002	60.7726	68.6905	79.1668	66.1523	84.2982	68.9506	116.858
43.7663	99.9997	96.0274	115.742	115.5	89.7114	98.2659	94.5988	202.616
39.7281	100.004	83.2155	89.7245	101.331	95.8173	80.4943	94.3581	139.47

## Sheet: Figure 5
Fig.5
Fig.5a
Vehicle	GDF15	NogoR	IL18RA	Creld1	Enpp7	Fas
5118	8462	77406	14230	8678	8846	7166
7734	8358	84958	12574	9206	7886	10902
4766	7822	80022	13422	9062	8334	7734
8318	6678	84918	14798	8086	9878	8310
5222	4534	81918	13686	7950	6006	8110
5022	6486	83462	11278	6918	6326	6478
Fig.5b
Vehicle	1nM NogoR	3nM NogoR	10nM NogoR	30nM NogoR	100nM NogoR
2792	3024	3552	2856	3864	7408
3368	4432	4152	5072	5904	8584
2944	3408	3952	3976	5256	8576
2832	3008	4432	3544	4744	8640
2568	3592	4032	4712	4984	8872
3448	3544	3720	4088	5304	8368
Fig.5c
No Cmpd	GDF15	NogoR	IL18RA	Creld1	Enpp7	Fas
100	110.982	792.524	169.588	131.882	116.576	132.866
100	118.254	727.67	183.425	135.365	110.666	155.654
100	88.6	171.176	121.391	83.9791	121.879	91.3872
Fig.5d
Vehicle	100nM GDF15	100nM NogoR	100nM IL18Ra	100nM CRELD1	100nM ENPP7	100nM FAS	10µM Leucettine L41
0.613333	0.673333	0.536667	0.533333	0.53	0.65	0.933333	8.88333
0.11	0.103333	0.106667	0.096667	0.08	0.083333	0.076667	0.753333
0.543333	0.373333	0.393333	0.57	0.486667	0.54	0.373333	1.16
0.735	0.745	0.685	0.675	0.755	0.635	0.465	7.97

## Sheet: Figure 6
Fig.6
Fig.6a
Control	NogoR
36.2	35.2
43.2	40.3
38.5	44
45	42.4
37.3	38.1
Fig.6b
	Control					NogoR
0	8.8	9.8	6.8	11.4	7	10.1	8.2		11	11.2
15	13	18.9	18.1	27.5	21.2	19.7	16.3		27.1	21.1
30	21	21.1	19.4	30	26.6	22.4	24		24.4	19.3
60	18.5	15.6	14.7	29.3	15.1	19	15.9		16.6	14.7
120	10.9	10.6	7.5	23.2	10.9	8.1	6.7		15.1	10.9
Fig 6c
Control	NogoR
1893	1973
1852	1763
1646
3188	2238
1976	1823
Fig.6d
Control	NogoR
38.1	36.7
46	43
40.8	40.2
46.3	44.2
39.5	38.3
Fig.6e
	Control					NogoR
0	4.8	6.7	6.5	6.4	7.6	5.7	5.8	6.9	8.1	8.7
15	17.1	15.1	18	15.5	14.7	15.1	14.5	15	15.5	16.1
30	15.4	14.7	14.7	15.1	16.8	12.5	10	13.7	11.5	11.6
60	12.5	14.9	13.5	15.6	16.1	12.1	12.3	13.4	12.3	12.6
120	11.7	8.7	11.3	10.3	13.5	9.4	8.9	9.6	10	8.2
Fig.6f
Control	NogoR
1553	1377
1539	1307
1596	1476
1631	1406
1785	1381
Fig.6g
	Control					NogoR
0	2.16261	2.01872	1.64977	1.25333	0.935731	1.28948	1.59919	2.11168	2.81364	1.52458
15	3.61267	7.29266	10.5969	4.14871	1.07858	5.03892	1.58038	13.8966	12.0326	4.77964
30	3.64333	4.02312	4.6898	4.87601	3.04517	2.94762	5.46758	4.567	4.82922	2.6996
Fig. 6h
Control	NogoR
97.73	107.4
154.7	76.71
206.5	258.5
108.2	237.8
46.04	103.4
Fig.6i
Control	NogoR
35.4	36.7
39	38.5
38.1	38
36.6	37.7
45.2	35.8
Fig.6j
	Control					NogoR
0	10.1	12.1	10.9	8	12.5	8.5	10.4	9.7	11.7	10.7
15	8.3	9.9	7.5	7.3	11.4	6.8	6.4	7.4	7.9	5.6
30	5.3	5.9	5.5	4.2	7.4	4.9	5.5	5	6.6	3.9
60	3.7	6.3	4.2	3.5	7.3	3.6	4.2	4.3	6.8	4.5
Fig.6k
Control	NogoR
375	330
466.5	360.8
381	360.8
316.5	456.8
540.8	319.5

## Sheet: Figure 7
Fig.7a
Saline (n=4)	NogoR (n=5)
39.6	37.7
38	36.5
44.3	34.4
36.5	38.8
	40.1
Fig.7b
	Saline (n=4)					NogoR (n=5)
0	8.9	10.3	23.5	24.1		24	35	13.7	12.9	15
15	22.9	32.2	35	35		35	35	32.9	30	27
30	22.6	35	35	35		35	35	35	27.5	25.6
60	12.5	20.6	35	34.1		35	35	23.1	18.1	17.1
90	6.4	16.4	35	35		35	35	22.8	11.9	15.1
120	6.2	11.3	35	35		35	32	12.1	10.3	15.2
Fig.7c
Saline (n=4)	NogoR (n=5)
1579	4118
2627	4155
4114	2942
4091	2220
	2288
Fig.7d
Saline (n=4)	NogoR (n=5)
38.9	43.2
40.1	25.8
36.2	39.1
39.7	38
	37.6
Fig.7e
	Saline (n=4)					NogoR (n=5)
0	2.08676	2.74533	4.26159	3.87652		2.48843	1.83901	4.31652	4.32453	4.23412
15	6.65212	4.1832	5.76754	4.5923		3.84905	2.32135	5.80645	6.71792	5.03288
30	2.93129	3.0852	3.74721	3.86793		9.1548	9.52958	3.85306	4.63064	4.10138
Fig.7f
Saline (n=4)	NogoR (n=5)
137.4	145.1
106.5	120.1
146.6	148.4
127	167.9
	138
Fig.7g
	Saline (n=4)					NogoR (n=5)
0	11.7	14.4	27	27.1		33.2	35	30.7	15.3	23.1
15	13.7	16.3	26.2	35		35	35	35	14.4	32.6
30	9.2	14.4	25.5	26.2		28.5	31.3	28.3	11.7	20.9
60	10	9.5	16.3	18.4		25.2	30.1	22.4	8.3	18.5
Fig.7h
Saline (n=4)	NogoR (n=5)
650.3	1793
819	1943
1414	1728
1594	718.5
	1410
Fig.7i
Saline (n=4)					NogoR (n=5)
1733.02	2131.48	1706.05	21.0556		2400.11	1745.35	1611.11	1648.19	1781.54

## Sheet: Figure 8
Fig.8
Fig.8a
	IL-18									IL-18 + 10nM									IL-18 + 100nM									IL-18 + 1nM									IL-18 + 0.1nM
200				82.6124	100	71.1039	100	74.8505	79.1139													60.3894	69.894	72.0155	42.4065	47.2913	44.9111	37.5157	39.1353	37.9744							47.4773	50.3367	44.6502
100	56.6371	100	68.4936	48.5563	33.2674	27.6737	66.3124	39.0912	39.6218	41.9932	44.867	71.9284							55.8496	50.5619	50.2468	28.5129	28.8216	28.5341	26.9873	24.0234	33.4046	21.8781	21.7321	16.8141							23.4126	23.7982	22.2372
50	43.5544	41.1309	59.1324	29.5663	41.5292	30.2508	41.613	23.1468	33.9799	30.1433	20.1994	23.7331							28.0597	28.8268	39.1312	20.6466	27.6467	13.404	11.6986	16.6203	16.7255	16.0995	27.6363	8.78394							12.1302	16.7957	17.1923
20	44.35	22.4279	27.9458	9.66505	11.0952	11.8404	22.9668	14.6603	15.365	16.7525	16.6684	13.8314							14.4093	16.9294	17.9113	11.0747	12.1788	9.03432	7.20158	6.6275	6.7532	6.88877	6.47842	8.12496							6.75171	7.06052	8.05911
10	21.4595	22.8504	12.583	4.70702	7.70402	3.69003				7.96522	5.46947	10.5145							12.239	13.393	10.6258	7.0423	5.52184	10.3485				4.93008	4.02488	5.52463
5	11.9298	9.69906	10.0339	6.9443	4.3051	3.05044				10.2639	6.7082	3.26974							7.61214	9.58374	11.0454	4.38111	6.45349	8.29313				5.15648	3.0924	4.85218
2	6.37608	8.95494	2.51512							6.96383	4.68845	5.53896							6.59237	9.30271	5.79852
1	8.84519	9.13306	4.47968	3.86969	3.61597	5.24744				7.00464	6.80204	6.17539							5.74986	5.83389	10.0205	3.49274	3.27684	4.69538				4.44056	7.10637	2.97072
0	2.98765	5.53982	2.72469	3.19985	3.75598	5.82817	14.0267	2.88729	3.27908	6.38055	1.8507	11.5753							8.31954	4.10317	5.29347	5.91135	3.64941	4.40426	4.67687	3.4107	3.7672	4.13134	1.89074	3.11917							3.34288	3.65964	3.07184
Fig.8b
	100nM									50nM									20nM									0nM
0.001	56.6371	100	68.4936	48.5563	33.2674	27.6737	66.3124	39.0912	39.6218	43.5544	41.1309	59.1324	29.5663	41.5292	30.2508	41.613	23.1468	33.9799	44.35	22.4279	27.9458	9.66505	11.0952	11.8404	22.9668	14.6603	15.365	2.98765	5.53982	2.72469	3.19985	3.75598	5.82817	14.0267	2.88729	3.27908
0.1	23.4126	23.7982	22.2372							12.1302	16.7957	17.1923							6.75171	7.06052	8.05911							3.34288	3.65964	3.07184
1	21.8781	21.7321	16.8141							16.0995	27.6363	8.78394							6.88877	6.47842	8.12496							4.13134	1.89074	3.11917
20	41.9932	44.867	71.9284							30.1433	20.1994	23.7331							16.7525	16.6684	13.8314							6.38055	1.8507	11.5753
100	55.8496	50.5619	50.2468	28.5129	28.8216	28.5341	26.9873	24.0234	33.4046	28.0597	28.8268	39.1312	20.6466	27.6467	13.404	11.6986	16.6203	16.7255	14.4093	16.9294	17.9113	11.0747	12.1788	9.03432	7.20158	6.6275	6.7532	8.31954	4.10317	5.29347	5.91135	3.64941	4.40426	4.67687	3.4107	3.7672
